# Supplementary material for: Homocysteine induces ferroptosis in cardiomyocytes by disrupting β-catenin/GPX4 pathway
Source: PLoS One. 2025 Aug 6;20(8):e0329792. doi: 10.1371/journal.pone.0329792 (PMC12327623; doi:10.1371/journal.pone.0329792)
Supplement: S2 Data — (XLSX) [file pone.0329792.s002.xlsx]

## Sheet: Western blot
Fig 1B-1D								Fig 2B-2E												Fig 3B-3E												Fig 4B-4G												Fig 5B-5C
β-catenin	CTL	Hcy		β-actin	CTL	Hcy		active β-catenin	CTL	Hcy	Hcy+DFO	Hcy+Fer-1		β-actin	CTL	Hcy	Hcy+DFO	Hcy+Fer-1		active β-catenin	CTL	Hcy	Hcy+DFO	Hcy+Fer-1		β-actin	CTL	Hcy	Hcy+DFO	Hcy+Fer-1		active β-catenin	CTL	Hcy	Hcy+β-catenin	Hcy+Vector		β-actin	CTL	Hcy	Hcy+β-catenin	Hcy+Vector		β-catenin	CTL	β-catenin siRNA	scramble siRNA	pcDNA β-catenin	pcDNA
gray value	15821.9	2127.07		gray value	15932	14214		gray value	7587.02	733.082	564.166	570.604		gray value	13219	12710.7	12241.7	13912.3		gray value	13784.5	1821.59	957.531	788.193		gray value	20612.3	16344	16679.8	16698.1		gray value	14179.6	3797.18	21460.3	3698.87		gray value	23538.3	19495.2	18651	19260.5		gray value	8518.88	2279	8687.34	17246.3	9038.2
gray value	14431.1	1177.35		gray value	16651	13965		gray value	3929.73	536.881	1042.72	1223.09		gray value	9251.51	13175.2	14447	12326		gray value	13406.3	1583.56	1085.8	913.683		gray value	19695.8	17185.3	15053.9	16695.8		gray value	14429.6	3151.67	22201.6	2340.69		gray value	21860.2	18777	17765.2	17000		gray value	9613.31	1121.08	6726.85	16729.1	9473.01
gray value	15604.6	927.722		gray value	14110	14145		gray value	5317.02	824.162	1044.68	924.15		gray value	13605.7	12431.4	12167.8	11876.6		gray value	21183.2	4310.19	2569.23	2517.48		gray value	19748.8	20346.5	17900.9	18323.4		gray value	14985.3	2093.98	17262	2552.04		gray value	26979.4	24312.2	19936.6	19837.9		gray value	13005.2	2415.04	10712.9	16796.7	8980.32
gray value	14560	482.47		gray value	16325	14392		gray value	5533.26	820.663	1359.83	821.635		gray value	8423.52	11615.1	11987.3	11953.8		gray value	17792	3660.84	2673.79	1176.66		gray value	20586	18359.7	19491.8	17370.5		gray value	11804.2	2167.76	19138.2	2183.67		gray value	22051.4	19500.5	13723.4	19172.3		gray value	10586.5	2106.63	8101.49	17476.3	9605.35
ratio	0.993086	0.149646						ratio	0.573949	0.0576745	0.0460856	0.0410143								ratio	0.668751	0.111454	0.0574067	0.0472025								ratio	0.602406	0.194775	1.15063	0.192044								ratio	0.7599	0.198946	0.820591	1.77491	0.775161
ratio	0.866681	0.0843071						ratio	0.424766	0.0407494	0.0721754	0.0992277								ratio	0.68067	0.092146	0.0721274	0.0547255								ratio	0.660085	0.167847	1.24972	0.137688								ratio	0.839896	0.0937491	0.822739	1.37585	0.929353
ratio	1.10593	0.0655866						ratio	0.390794	0.0662967	0.0858559	0.0778128								ratio	1.07263	0.21184	0.143525	0.137392								ratio	0.555435	0.0861286	0.865842	0.128645								ratio	1.33661	0.245477	1.14678	1.23816	1.0854
ratio	0.891881	0.0335235						ratio	0.656882	0.0706548	0.11344	0.0687344								ratio	0.864273	0.199396	0.137175	0.0677389								ratio	0.535304	0.111165	1.39457	0.113897								ratio	1.06069	0.19408	0.697398	1.42829	1.11437
Mean	0.964393	0.0832657						Mean	0.511598	0.0588439	0.0793892	0.0716973								Mean	0.821581	0.153709	0.102559	0.0767647								Mean	0.588308	0.139979	1.16519	0.143068								Mean	0.999274	0.183063	0.871877	1.4543	0.976071
SD	0.109027	0.0489703						SD	0.125337	0.0132139	0.028062	0.0241216								SD	0.18979	0.0606685	0.044126	0.0412987								SD	0.0555003	0.0500313	0.223297	0.0340911								SD	0.258372	0.063891	0.192405	0.228284	0.15666
SEM	0.0545133	0.0244851						SEM	0.0626687	0.00660694	0.014031	0.0120608								SEM	0.0948948	0.0303343	0.022063	0.0206494								SEM	0.0277502	0.0250156	0.111648	0.0170456								SEM	0.129186	0.0319455	0.0962025	0.114142	0.0783298
P		6.1161e-06						P		0.000367542	0.23347	0.386032								P		0.000534901	0.221614	0.0808315								P		2.03087e-05	0.000107923	0.922032								P		0.000859185	0.459095	0.0385625	0.882973
	1.02975	0.155171							1.12187	0.112734	0.0900818	0.080169									0.813981	0.135658	0.0698735	0.0574533									1.02397	0.331077	1.95583	0.326435									0.760453	0.199091	0.821188	1.7762	0.775724
	0.89868	0.0874198							0.830274	0.0796513	0.141078	0.193957									0.828488	0.112157	0.087791	0.06661									1.12201	0.285305	2.12427	0.23404									0.840506	0.0938172	0.823337	1.37685	0.930029
	1.14676	0.0680081							0.76387	0.129588	0.167819	0.152098									1.30557	0.257844	0.174694	0.167229									0.944123	0.146401	1.47175	0.218669									1.33758	0.245656	1.14761	1.23906	1.08618
	0.924811	0.0347612							1.28398	0.138106	0.221736	0.134352									1.05196	0.242698	0.166965	0.0824495									0.909904	0.188957	2.37048	0.193601									1.06146	0.194221	0.697905	1.42933	1.11518
Mean	1	0.08634						Mean	1	0.11502	0.155179	0.140144								Mean	1	0.187089	0.124831	0.0934353								Mean	1	0.237935	1.98058	0.243186								Mean	1	0.183196	0.87251	1.45536	0.97678
GPX4	CTL	Hcy		β-actin	CTL	Hcy		β-catenin	CTL	Hcy	Hcy+DFO	Hcy+Fer-1		β-actin	CTL	Hcy	Hcy+DFO	Hcy+Fer-1		β-catenin	CTL	Hcy	Hcy+DFO	Hcy+Fer-1		β-actin	CTL	Hcy	Hcy+DFO	Hcy+Fer-1		β-catenin	CTL	Hcy	Hcy+β-catenin	Hcy+Vector		β-actin	CTL	Hcy	Hcy+β-catenin	Hcy+Vector		GPX4	CTL	β-catenin siRNA	scramble siRNA	pcDNA β-catenin	pcDNA
gray value	12548.7	3061.93		gray value	15932	14214		gray value	7400.5	1551.79	1299.58	1103.95		gray value	13219	12710.7	12241.7	13912.3		gray value	14918.6	2048.03	2432.56	2170.78		gray value	20612.3	16344	16679.8	16698.1		gray value	44232.2	17364.9	51851.1	19636.3		gray value	23538.3	19495.2	18651	19260.5		gray value	18470.6	2464.35	17311.7	23320.4	15759.8
gray value	8821.33	2675.72		gray value	16651	13965		gray value	9713.04	1166.58	1227.47	1161.62		gray value	9251.51	13175.2	14447	12326		gray value	12450.7	2378.73	2027.26	2187.24		gray value	19695.8	17185.3	15053.9	16695.8		gray value	39142.1	15068.4	52939.9	16032.4		gray value	21860.2	18777	17765.2	17000		gray value	16647.5	3477.36	18444.8	23895.6	16073.4
gray value	11421.7	1975.41		gray value	14110	14145		gray value	8482.24	2098.38	500.887	835.309		gray value	13605.7	12431.4	12167.8	11876.6		gray value	22356.3	1942.05	2218.14	2222.95		gray value	19748.8	20346.5	17900.9	18323.4		gray value	28592.2	11133.2	31676.1	6985.9		gray value	26979.4	24312.2	19936.6	19837.9		gray value	11459.5	2432.07	14617.2	23014.6	7778.3
gray value	11606.7	1630.67		gray value	16325	14392		gray value	8478.15	1240.34	686.62	851.202		gray value	8423.52	11615.1	11987.3	11953.8		gray value	11671.9	1397.65	3433.18	1230.87		gray value	20586	18359.7	19491.8	17370.5		gray value	27672.7	9484.12	35545.2	9163.04		gray value	22051.4	19500.5	13723.4	19172.3		gray value	12178.2	1972.52	11138.6	20538.5	9298.05
ratio	0.787642	0.215417						ratio	0.559838	0.122085	0.10616	0.0793504								ratio	0.723772	0.125308	0.145839	0.130001								ratio	1.87916	0.890725	2.78008	1.01951								ratio	1.64762	0.215127	1.63523	2.40003	1.35164
ratio	0.529778	0.191602						ratio	1.04989	0.0885436	0.0849636	0.0942409								ratio	0.63215	0.138416	0.134667	0.131005								ratio	1.79056	0.802493	2.97998	0.943085								ratio	1.45446	0.290791	2.25593	1.96525	1.57689
ratio	0.809478	0.139654						ratio	0.623434	0.168797	0.041165	0.0703324								ratio	1.13203	0.095449	0.123912	0.121318								ratio	1.05978	0.457925	1.58884	0.35215								ratio	1.17775	0.247209	1.56473	1.69651	0.940115
ratio	0.710979	0.113304						ratio	1.00649	0.106787	0.0572791	0.0712079								ratio	0.566979	0.0761263	0.176134	0.0708601								ratio	1.25492	0.486354	2.59013	0.477931								ratio	1.22017	0.181724	0.958842	1.67855	1.07872
Mean	0.709469	0.164994						Mean	0.809911	0.121553	0.0723919	0.0787829								Mean	0.763734	0.108825	0.145138	0.113296								Mean	1.4961	0.659374	2.48475	0.69817								Mean	1.375	0.233713	1.60368	1.93509	1.23684
SD	0.127022	0.0467774						SD	0.253995	0.0343508	0.0288782	0.0110765								SD	0.253817	0.0282574	0.02252	0.0286231								SD	0.400827	0.219487	0.618123	0.332406								SD	0.218719	0.0465055	0.530331	0.336557	0.283935
SEM	0.0635112	0.0233887						SEM	0.126997	0.0171754	0.0144391	0.00553824								SEM	0.126908	0.0141287	0.01126	0.0143116								SEM	0.200414	0.109744	0.309062	0.166203								SEM	0.109359	0.0232528	0.265165	0.168278	0.141968
P		0.000197263						P		0.0017096	0.0709823	0.0555175								P		0.00215954	0.0911609	0.831427								P		0.010555	0.0014252	0.851986								P		5.15013e-05	0.455678	0.0315447	0.469994
	1.11018	0.303631							0.691234	0.150739	0.131076	0.0979741									0.947676	0.164073	0.190955	0.170218									1.25604	0.595363	1.85821	0.681446									1.19827	0.156456	1.18926	1.74548	0.983008
	0.746724	0.270063							1.2963	0.109325	0.104905	0.11636									0.82771	0.181236	0.176327	0.171533									1.19682	0.536389	1.99182	0.630361									1.05779	0.211485	1.64067	1.42928	1.14683
	1.14096	0.196843							0.769756	0.208414	0.0508265	0.0868396									1.48224	0.124977	0.162245	0.158848									0.70836	0.306079	1.06198	0.235378									0.856545	0.179788	1.13798	1.23383	0.683721
	1.00213	0.159703							1.24271	0.13185	0.0707227	0.0879206									0.742378	0.0996765	0.230623	0.0927812									0.838789	0.32508	1.73125	0.31945									0.887397	0.132163	0.69734	1.22077	0.784525
Mean	1	0.23256						Mean	1	0.150082	0.0893825	0.0972735								Mean	1	0.142491	0.190038	0.148345								Mean	1	0.440728	1.66082	0.466659								Mean	1	0.169973	1.16631	1.40734	0.899521
																																												Fig 5I-5K
FTH1	CTL	Hcy		β-actin	CTL	Hcy		GPX4	CTL	Hcy	Hcy+DFO	Hcy+Fer-1		β-actin	CTL	Hcy	Hcy+DFO	Hcy+Fer-1		GPX4	CTL	Hcy	Hcy+DFO	Hcy+Fer-1		β-actin	CTL	Hcy	Hcy+DFO	Hcy+Fer-1		GPX4	CTL	Hcy	Hcy+β-catenin	Hcy+Vector		β-actin	CTL	Hcy	Hcy+β-catenin	Hcy+Vector		active β-catenin	CTL	β-catenin-siR	scramble-siR	β-catenin-siR+GPX4	β-catenin-siR+pcDNA
gray value	8248.34	8548.24		gray value	15932	14214		gray value	9051.24	2702.1	2093.02	2232.23		gray value	13219	12710.7	12241.7	13912.3		gray value	15179.2	1071.69	463.064	1117.5		gray value	20612.3	16344	16679.8	16698.1		gray value	27373.8	8478.5	33656.8	6855.84		gray value	23538.3	19495.2	18651	19260.5		gray value	7063.95	874.987	5585	834.592	651.134
gray value	8346.24	4217		gray value	16651	13965		gray value	7801.56	2294.84	3881.7	2181.91		gray value	9251.51	13175.2	14447	12326		gray value	8512.95	563.044	1487.37	1191.08		gray value	19695.8	17185.3	15053.9	16695.8		gray value	28054.8	8296.11	34894.1	5612.11		gray value	21860.2	18777	17765.2	17000		gray value	5748.24	742.654	7273.09	714.054	838.854
gray value	6475.57	4294.59		gray value	14110	14145		gray value	7995.41	3586.99	3576.57	3667.12		gray value	13605.7	12431.4	12167.8	11876.6		gray value	9298.5	2712.45	2187.36	2925.08		gray value	19748.8	20346.5	17900.9	18323.4		gray value	14186.1	3032.26	27901.3	7612.63		gray value	26979.4	24312.2	19936.6	19837.9		gray value	4051.05	909.204	8153.2	774.65	821.147
gray value	3222.63	4198.44		gray value	16325	14392		gray value	9425.85	4129.43	3629.44	3074.14		gray value	8423.52	11615.1	11987.3	11953.8		gray value	15839.8	2827.01	2647.23	2674.97		gray value	20586	18359.7	19491.8	17370.5		gray value	15599.6	4747.91	26933.3	5439.4		gray value	22051.4	19500.5	13723.4	19172.3		gray value	4595.77	921.441	9328.81	915.948	860.677
ratio	0.517722	0.601396						ratio	0.684715	0.212585	0.170975	0.16045								ratio	0.736412	0.0655711	0.027762	0.0669238								ratio	1.16295	0.434902	1.80456	0.355954								ratio	0.619396	0.0771014	0.478565	0.0658784	0.0892626
ratio	0.501246	0.301969						ratio	0.843274	0.174179	0.268685	0.177016								ratio	0.432222	0.0327631	0.098803	0.0713403								ratio	1.28337	0.441822	1.96418	0.330125								ratio	0.531638	0.053918	0.583218	0.048052	0.0700172
ratio	0.458935	0.303612						ratio	0.587653	0.288543	0.293938	0.308768								ratio	0.470838	0.133313	0.122192	0.159637								ratio	0.525811	0.124722	1.3995	0.383742								ratio	0.398736	0.116224	0.658523	0.0624248	0.0769292
ratio	0.197404	0.29172						ratio	1.11899	0.355522	0.302774	0.257169								ratio	0.769442	0.15398	0.135812	0.153996								ratio	0.707418	0.243477	1.96259	0.283711								ratio	0.558544	0.0828092	0.818511	0.075905	0.0902923
Mean	0.418827	0.374674						Mean	0.808658	0.257707	0.259093	0.225851								Mean	0.602229	0.0964068	0.0961424	0.112974								Mean	0.919887	0.31123	1.78271	0.338383								Mean	0.527078	0.0825131	0.634704	0.0630651	0.0816253
SD	0.149677	0.151239						SD	0.232172	0.0806877	0.0604953	0.0695658								SD	0.175244	0.0567981	0.0480807	0.0507089								SD	0.361312	0.154623	0.26622	0.0425183								SD	0.0931043	0.0257129	0.143042	0.0115265	0.00983612
SEM	0.0748385	0.0756195						SEM	0.116086	0.0403438	0.0302476	0.0347829								SEM	0.0876219	0.0283991	0.0240404	0.0253544								SEM	0.180656	0.0773115	0.13311	0.0212591								SEM	0.0465521	0.0128564	0.0715208	0.00576324	0.00491806
P		0.692573						P		0.00417876	0.978964	0.571682								P		0.00152686	0.994562	0.678652								P		0.0211857	7.48535e-05	0.746418								P		9.26902e-05	0.254056	0.2167	0.950671
	1.23612	1.43591							0.846729	0.262886	0.21143	0.198415									1.22281	0.108881	0.0460987	0.111127									1.26423	0.472777	1.96172	0.386954									1.17515	0.146281	0.907958	0.124988	0.169354
	1.19679	0.720989							1.04281	0.215393	0.332261	0.218901									0.717705	0.054403	0.164062	0.11846									1.39514	0.4803	2.13524	0.358875									1.00865	0.102296	1.10651	0.0911668	0.13284
	1.09576	0.724911							0.726701	0.356816	0.363488	0.381828									0.781826	0.221366	0.2029	0.265077									0.571604	0.135584	1.52138	0.417163									0.756502	0.220506	1.24938	0.118436	0.145954
	0.471327	0.696518							1.38376	0.439644	0.374416	0.318019									1.27766	0.255683	0.225516	0.255709									0.769027	0.264681	2.13351	0.30842									1.0597	0.15711	1.55292	0.144011	0.171307
Mean	1	0.894581						Mean	1	0.318685	0.320399	0.279291								Mean	1	0.160083	0.159644	0.187593								Mean	1	0.338336	1.93796	0.367853								Mean	1	0.156548	1.20419	0.11965	0.154864
								FTH1	CTL	Hcy	Hcy+DFO	Hcy+Fer-1		β-actin	CTL	Hcy	Hcy+DFO	Hcy+Fer-1		FTH1	CTL	Hcy	Hcy+DFO	Hcy+Fer-1		β-actin	CTL	Hcy	Hcy+DFO	Hcy+Fer-1		FTH1	CTL	Hcy	Hcy+β-catenin	Hcy+Vector		β-actin	CTL	Hcy	Hcy+β-catenin	Hcy+Vector		β-catenin	CTL	β-catenin-siR	scramble-siR	β-catenin-siR+GPX4	β-catenin-siR+pcDNA
								gray value	11804.3	10816.8	8461.29	8876.57		gray value	13219	12710.7	12241.7	13912.3		gray value	14694.7	13437.5	11381.1	10211.7		gray value	20612.3	16344	16679.8	16698.1		gray value	16567.9	14978.9	13647	13877		gray value	23538.3	19495.2	18651	19260.5		gray value	7296.85	1461.36	7435.61	1365.4	1347.3
								gray value	10928.1	9445.03	9570.29	8527.99		gray value	9251.51	13175.2	14447	12326		gray value	12261.5	12122.3	8501.48	8994.88		gray value	19695.8	17185.3	15053.9	16695.8		gray value	16579.3	13606.4	14993.2	11488.1		gray value	21860.2	18777	17765.2	17000		gray value	8049.5	1225.04	10741.7	1378.07	1383.78
								gray value	9304.02	10239.9	7499.63	7532.68		gray value	13605.7	12431.4	12167.8	11876.6		gray value	16015.5	10961.9	5891.61	14132.9		gray value	19748.8	20346.5	17900.9	18323.4		gray value	21163.4	16734.9	16984.6	15693.5		gray value	26979.4	24312.2	19936.6	19837.9		gray value	10272	611.287	11630.6	805.816	903.905
								gray value	10357.2	7911.75	9264.22	9313.96		gray value	8423.52	11615.1	11987.3	11953.8		gray value	13999.2	8984.11	14192.9	18391.6		gray value	20586	18359.7	19491.8	17370.5		gray value	23959.4	15429.6	14321.7	15941.9		gray value	22051.4	19500.5	13723.4	19172.3		gray value	8026.72	984.08	10255.1	785.329	807.136
								ratio	0.892983	0.851002	0.691187	0.638036								ratio	0.712909	0.822171	0.682328	0.611545								ratio	0.703871	0.768337	0.731704	0.720493								ratio	0.639817	0.128771	0.63714	0.107777	0.184699
								ratio	1.18122	0.716881	0.662442	0.691868								ratio	0.622543	0.705385	0.564737	0.538753								ratio	0.758424	0.724629	0.843964	0.675772								ratio	0.744476	0.0889401	0.861361	0.0927367	0.115501
								ratio	0.683834	0.823714	0.616351	0.634246								ratio	0.810961	0.538764	0.329123	0.771302								ratio	0.78443	0.688332	0.851931	0.79109								ratio	1.01105	0.0781409	0.939386	0.0649364	0.0846824
								ratio	1.22955	0.68116	0.772838	0.779165								ratio	0.680035	0.489339	0.728149	1.05879								ratio	1.08652	0.791244	1.0436	0.831507								ratio	0.975523	0.0884385	0.899784	0.0650806	0.0846754
								Mean	0.996897	0.768189	0.685705	0.685829								Mean	0.706612	0.638915	0.576084	0.745097								Mean	0.833312	0.743135	0.8678	0.754716								Mean	0.842717	0.0960726	0.834418	0.0826328	0.117389
								SD	0.256197	0.0819504	0.0657606	0.0675599								SD	0.0789562	0.153193	0.178447	0.230581								SD	0.172114	0.0458092	0.12942	0.069817								SD	0.179624	0.0223598	0.135321	0.021257	0.0471665
								SEM	0.128098	0.0409752	0.0328803	0.03378								SEM	0.0394781	0.0765964	0.0892235	0.11529								SEM	0.0860568	0.0229046	0.06471	0.0349085								SEM	0.089812	0.0111799	0.0676606	0.0106285	0.0235833
								P		0.139938	0.167457	0.1719								P		0.461983	0.612334	0.472104								P		0.35032	0.119262	0.790812								P		0.00017149	0.94356	0.417107	0.445275
									0.895762	0.853651	0.693338	0.640022									1.00891	1.16354	0.965633	0.865461									0.844666	0.922028	0.878067	0.864614									0.759231	0.152804	0.756054	0.127893	0.21917
									1.18489	0.719112	0.664504	0.694021									0.881025	0.998264	0.799218	0.762445									0.910132	0.869576	1.01278	0.810948									0.883423	0.10554	1.02212	0.110045	0.137058
									0.685962	0.826278	0.61827	0.63622									1.14767	0.762461	0.465776	1.09155									0.941339	0.82602	1.02234	0.949333									1.19975	0.092725	1.11471	0.0770559	0.100487
									1.23338	0.68328	0.775244	0.78159									0.962388	0.692515	1.03048	1.4984									1.30386	0.949517	1.25235	0.997834									1.15759	0.104944	1.06772	0.0772271	0.100479
								Mean	1	0.77058	0.687839	0.687963								Mean	1	0.904195	0.815276	1.05446								Mean	1	0.891785	1.04139	0.905682								Mean	1	0.114003	0.990151	0.0980551	0.139299
																																SLC7A11	CTL	Hcy	Hcy+β-catenin	Hcy+Vector		β-actin	CTL	Hcy	Hcy+β-catenin	Hcy+Vector		GPX4	CTL	β-catenin-siR	scramble-siR	β-catenin-siR+GPX4	β-catenin-siR+pcDNA
																																gray value	13398.2	1718.16	10873.2	1469.69		gray value	23538.3	19495.2	18651	19260.5		gray value	9271.76	1367.46	7810.17	24819.6	963.22
																																gray value	10620.5	1376.23	10916.9	1455.27		gray value	21860.2	18777	17765.2	17000		gray value	9090.09	1225.17	8800.46	22802.5	937.427
																																gray value	14349.2	2035.62	12239.9	1145.71		gray value	26979.4	24312.2	19936.6	19837.9		gray value	6436.9	1381.34	6427.83	17912.8	983.68
																																gray value	15621.8	1016.93	16037	1047.61		gray value	22051.4	19500.5	13723.4	19172.3		gray value	6300.27	1192.41	7957.3	14571.5	926.819
																																ratio	0.56921	0.0881326	0.582981	0.0763057								ratio	0.812985	0.120497	0.669234	1.95913	0.132046
																																ratio	0.485838	0.0732931	0.614513	0.0856044								ratio	0.840717	0.0889495	0.705695	1.53448	0.0782449
																																ratio	0.531858	0.0837284	0.613939	0.0577534								ratio	0.633569	0.176577	0.519167	1.4435	0.0921561
																																ratio	0.708424	0.0521492	1.16859	0.0546416								ratio	0.7657	0.107161	0.698174	1.20754	0.0972311
																																Mean	0.573833	0.0743258	0.745007	0.0685763								Mean	0.763243	0.123296	0.648068	1.53616	0.0999195
																																SD	0.0959882	0.0160406	0.282775	0.0148437								SD	0.0918292	0.0378009	0.0873592	0.313839	0.0228721
																																SEM	0.0479941	0.00802032	0.141388	0.00742187								SEM	0.0459146	0.0189005	0.0436796	0.15692	0.011436
																																P		4.98761e-05	0.00320479	0.617655								P		1.3416e-05	0.119043	0.000109372	0.330696
																																	0.991944	0.153586	1.01594	0.132976									1.06517	0.157874	0.87683	2.56685	0.173006
																																	0.846655	0.127726	1.07089	0.14918									1.10151	0.116542	0.924601	2.01048	0.102516
																																	0.926852	0.145911	1.06989	0.100645									0.830102	0.231351	0.680212	1.89127	0.120743
																																	1.23455	0.0908787	2.03647	0.0952221									1.00322	0.140403	0.914747	1.58212	0.127392
																																Mean	1	0.129525	1.2983	0.119506								Mean	1	0.161542	0.849098	2.01268	0.130914
																																ACSL4	CTL	Hcy	Hcy+β-catenin	Hcy+Vector		β-actin	CTL	Hcy	Hcy+β-catenin	Hcy+Vector
																																gray value	919.941	9069.37	962.333	6514.12		gray value	23538.3	19495.2	18651	19260.5
																																gray value	633.833	9652.61	849.591	7290.91		gray value	21860.2	18777	17765.2	17000
																																gray value	875.076	5435.92	839.916	5885.43		gray value	26979.4	24312.2	19936.6	19837.9
																																gray value	1027.78	4001.07	951.601	6579.24		gray value	22051.4	19500.5	13723.4	19172.3
																																ratio	0.0390828	0.46521	0.0515969	0.338211
																																ratio	0.0289948	0.514064	0.0478233	0.428877
																																ratio	0.032435	0.223588	0.0421293	0.296677
																																ratio	0.0466081	0.205178	0.0693417	0.343163
																																Mean	0.0367802	0.35201	0.0527228	0.351732
																																SD	0.00777569	0.160341	0.0117428	0.055494
																																SEM	0.00388784	0.0801705	0.00587142	0.027747
																																P		0.00773605	0.00981563	0.997493
																																	1.0626	12.6484	1.40285	9.19548
																																	0.788327	13.9767	1.30025	11.6606
																																	0.881861	6.07903	1.14543	8.06621
																																	1.26721	5.57849	1.8853	9.33012
																																Mean	1	9.57065	1.43346	9.56309

## Sheet: Fe2+
	Fig 1E					Fig 2F
Animal studies	CTL	HCY				CTL	HCY	HCY+DFO	HCY+Fer-1
	0.453	0.617				0.466	0.617	0.438	0.441
	0.521	0.738				0.512	0.738	0.412	0.452
	0.423	0.712				0.435	0.712	0.511	0.338
	0.365	0.642				0.356	0.642	0.396	0.456
	0.336	0.683				0.318	0.683	0.384	0.463
Means	0.4196	0.6784				0.4174	0.6784	0.4282	0.43
SD	0.0731081	0.0494904				0.0794846	0.0494904	0.0505094	0.0520433
SEM	0.032695	0.0221328				0.0355466	0.0221328	0.0225885	0.0232744
P		0.00017756					0.00025028	4.72994e-05	5.56568e-05
	1.0796	1.47045				1.11644	1.4782	1.04935	1.05654
	1.24166	1.75882				1.22664	1.76809	0.987063	1.08289
	1.0081	1.69685				1.04217	1.7058	1.22425	0.809775
	0.869876	1.53003				0.852899	1.53809	0.94873	1.09248
	0.800763	1.62774				0.761859	1.63632	0.919981	1.10925
Means	1	1.61678				1	1.6253	1.02587	1.03019
	Fig 3F					Fig 4H					Fig 5L
Cells studies	CTL	HCY	HCY+DFO	HCY+Fer-1		CTL	HCY	HCY+β-catenin	HCY+Vector		CTL	β-catenin-siR	Sc-siR	β-catenin-siR+GPX4	β-catenin-siR+pcDNA
	0.366	0.871	0.418	0.414		0.316	0.734	0.481	0.652		0.442	0.944	0.385	0.566	0.713
	0.421	0.683	0.514	0.425		0.373	0.618	0.557	0.625		0.394	0.72	0.453	0.581	0.802
	0.448	0.712	0.511	0.383		0.411	0.781	0.511	0.812		0.396	0.871	0.552	0.561	0.735
	0.371	0.655	0.457	0.472		0.304	0.66	0.469	0.743		0.463	0.804	0.464	0.637	0.951
	0.392	0.623	0.438	0.537		0.372	0.864	0.476	0.757		0.491	0.698	0.487	0.549	0.773
Means	0.3996	0.7088	0.4676	0.4462		0.3552	0.7314	0.4988	0.7178		0.4372	0.8074	0.4682	0.5788	0.7948
SD	0.0346598	0.0964894	0.0432585	0.0599808		0.0443588	0.0974772	0.0362657	0.0774384		0.0422694	0.102863	0.0603051	0.0344993	0.0937987
SEM	0.0155003	0.0431514	0.0193458	0.0268242		0.0198378	0.0435931	0.0162185	0.0346315		0.0189034	0.0460017	0.0269692	0.0154285	0.0419481
P		0.000146008	0.000929283	0.000854863			4.98137e-05	0.00105175	0.813166			7.30922e-05	0.37412	0.00151883	0.844664
	0.915916	2.17968	1.04605	1.03604		0.88964	2.06644	1.35417	1.83559		1.01098	2.15919	0.880604	1.2946	1.63083
	1.05355	1.70921	1.28629	1.06356		1.05011	1.73986	1.56813	1.75957		0.901189	1.64684	1.03614	1.32891	1.8344
	1.12112	1.78178	1.27878	0.958458		1.15709	2.19876	1.43863	2.28604		0.905764	1.99222	1.26258	1.28317	1.68115
	0.928428	1.63914	1.14364	1.18118		0.855856	1.85811	1.32038	2.09178		1.05901	1.83898	1.0613	1.457	2.17521
	0.980981	1.55906	1.0961	1.34384		1.0473	2.43243	1.34009	2.13119		1.12306	1.59652	1.11391	1.25572	1.76807
Means	1	1.77377	1.17017	1.11662		1	2.05912	1.40428	2.02083		1	1.84675	1.07091	1.32388	1.81793

## Sheet: MDA
	Fig 1F					Fig 2G
Animal studies	CTL	HCY				CTL	HCY	HCY+DFO	HCY+Fer-1
	20.35	62.35				25.33	56.38	26.88	33.84
	26.34	58.31				35.42	57.16	37.45	34.71
	23.71	64.29				28.47	68.43	38.22	41.24
	22.54	66.87				20.54	60.52	25.35	25.61
	24.31	69.72				27.18	58.15	27.15	24.62
Means	23.45	64.308				27.388	60.128	31.01	32.004
SD	2.21345	4.34924				5.40503	4.89505	6.27395	6.91744
SEM	0.989884	1.94504				2.4172	2.18913	2.8058	3.09357
P		6.84307e-08					8.24272e-06	3.71247e-05	7.46814e-05
	0.867804	2.65885				0.924858	2.05857	0.981452	1.23558
	1.12324	2.48657				1.29327	2.08705	1.36739	1.26734
	1.01109	2.74158				1.03951	2.49854	1.3955	1.50577
	0.961194	2.8516				0.749963	2.20973	0.925588	0.935081
	1.03667	2.97313				0.992405	2.12319	0.99131	0.898934
Means	1	2.74235				1	2.19541	1.13225	1.16854
	Fig 3G					Fig 4I					Fig 5M
Cells study	CTL	HCY	HCY+DFO	HCY+Fer-1		CTL	HCY	HCY+β-catenin	HCY+Vector		CTL	β-catenin-siR	Sc-siR	β-catenin-siR+GPX4	β-catenin-siR+pcDNA
	35.42	76.45	33.47	45.56		35.85	83.37	31.46	72.55		52.16	80.67	41.57	42.35	69.2
	45.24	80.31	35.76	38.73		34.68	78.42	38.17	66.35		41.03	65.56	37.35	42.35	64.19
	42.71	77.45	43.58	37.13		49.31	83.51	44.28	85.21		38.7	78.45	36.3	58.52	78.08
	26.16	71.08	39.5	39.09		29.87	74.29	37.61	80.02		35.53	74.6	36.11	46.32	75.61
	34.72	66.08	48.69	43.42		39.18	68.42	46.37	69.97		32.72	70.74	42.75	53.39	74.22
Means	36.85	74.274	40.2	40.786		37.778	77.602	39.578	74.82		40.028	74.004	38.816	48.586	72.26
SD	7.50982	5.67006	6.1033	3.54256		7.25954	6.4055	5.91603	7.67151		7.47649	6.05212	3.117	7.1532	5.55484
SEM	3.35849	2.53573	2.72948	1.58428		3.24657	2.86463	2.64573	3.4308		3.34359	2.70659	1.39396	3.19901	2.4842
P		2.02327e-05	1.64617e-05	3.62011e-06			1.57887e-05	1.02429e-05	0.550978			4.78821e-05	0.74655	0.00030061	0.647681
	0.961194	2.07463	0.908277	1.23636		0.948965	2.20684	0.83276	1.92043		1.30309	2.01534	1.03852	1.05801	1.72879
	1.22768	2.17938	0.970421	1.05102		0.917995	2.07581	1.01038	1.75631		1.02503	1.63785	0.933097	1.05801	1.60363
	1.15902	2.10176	1.18263	1.0076		1.30526	2.21055	1.17211	2.25555		0.966823	1.95988	0.906865	1.46198	1.95063
	0.709905	1.9289	1.07191	1.06079		0.790672	1.96649	0.995553	2.11816		0.887629	1.8637	0.902119	1.15719	1.88893
	0.942198	1.79322	1.3213	1.17829		1.03711	1.81111	1.22743	1.85214		0.817428	1.76726	1.068	1.33382	1.8542
Means	1	2.01558	1.09091	1.10681		1	2.05416	1.04765	1.98052		1	1.84881	0.969721	1.2138	1.80524

## Sheet: GSH
	Fig 1G					Fig 2H
Animal studies	CTL	HCY				CTL	HCY	HCY+DFO	HCY+Fer-1
	3.12	4.17				3.32	3.1	3.54	4.77
	3.98	3.62				3.54	3.38	3.18	3.47
	4.23	3.64				4.71	3.64	4.13	4.14
	3.65	4.81				2.96	4.69	3.87	3.65
	3.36	4.19				3.91	4.51	3.09	4.62
Means	3.668	4.086				3.688	3.864	3.562	4.13
SD	0.449633	0.489418				0.667286	0.701377	0.443475	0.573542
SEM	0.201082	0.218874				0.298419	0.313665	0.198328	0.256496
P		0.197251					0.695019	0.439317	0.529937
	0.8506	1.13686				0.900217	0.840564	0.95987	1.29338
	1.08506	0.986914				0.95987	0.916486	0.862256	0.940889
	1.15322	0.992366				1.27711	0.986985	1.11985	1.12256
	0.995093	1.31134				0.802603	1.27169	1.04935	0.989696
	0.916031	1.14231				1.0602	1.22289	0.837852	1.25271
Means	1	1.11396				1	1.04772	0.965835	1.11985
	Fig 3H					Fig 4J
Cells study	CTL	HCY	HCY+DFO	HCY+Fer-1		CTL	HCY	HCY+β-catenin	HCY+Vector
	3.45	4.27	3.34	4.55		3.58	3.82	3.14	4.75
	4.54	3.83	3.54	3.81		3.55	3.28	3.81	3.13
	4.57	3.46	4.31	5.27		4.93	3.34	4.42	3.87
	2.66	4.94	3.17	3.09		2.89	4.29	3.67	3.66
	4.71	4.15	3.26	4.34		3.19	4.68	3.66	4.19
Means	3.986	4.13	3.524	4.212		3.628	3.882	3.74	3.92
SD	0.8969	0.551135	0.460141	0.81708		0.781038	0.604831	0.457876	0.603324
SEM	0.401106	0.246475	0.205781	0.365409		0.349291	0.270488	0.204768	0.269815
P		0.767509	0.0958164	0.857044			0.581131	0.686546	0.923218
	0.865529	1.07125	0.837933	1.1415		0.98677	1.05292	0.865491	1.30926
	1.13899	0.960863	0.888108	0.955845		0.978501	0.904079	1.05017	0.862734
	1.14651	0.868038	1.08128	1.32213		1.35888	0.920617	1.2183	1.0667
	0.667336	1.23934	0.795283	0.775213		0.796582	1.18247	1.01158	1.00882
	1.18164	1.04114	0.817863	1.08881		0.879272	1.28997	1.00882	1.15491
Means	1	1.03613	0.884094	1.0567		1	1.07001	1.03087	1.08049

## Sheet: CCK-8
	Fig 4K
	CTL 12h	Hcy 12h	Hcy+β-catenin 12h	Hcy+Vector 12h	CTL 24h	Hcy 24h	Hcy+β-catenin 24h	Hcy+Vector 24h	CTL 48h	Hcy 48h	Hcy+β-catenin 48h	Hcy+Vector 48h
	0.499469	0.249469	0.446469	0.260469	0.671469	0.301469	0.653469	0.279469	0.783469	0.333469	0.769469	0.338469
	0.504469	0.270469	0.450469	0.251469	0.660469	0.290469	0.665469	0.273469	0.770469	0.340469	0.781469	0.335469
	0.503469	0.266469	0.471469	0.271469	0.673469	0.286469	0.684469	0.273469	0.773469	0.336469	0.766469	0.322469
	0.493469	0.263469	0.484469	0.276469	0.662469	0.298469	0.670469	0.295469	0.768469	0.323469	0.759469	0.331469
	0.490469	0.269469	0.487469	0.273469	0.656469	0.289469	0.656469	0.299469	0.779469	0.329469	0.764469	0.337469
Mean	0.498269	0.263869	0.468069	0.266669	0.664869	0.293269	0.666069	0.284269	0.775069	0.332669	0.768269	0.333069
SD	0.00614003	0.00850294	0.0189288	0.0104259	0.00730068	0.00637966	0.012341	0.0123774	0.00626897	0.00653452	0.008228	0.00650385
SEM	0.00274591	0.00380263	0.00846522	0.00466262	0.00326497	0.00285307	0.00551906	0.00553534	0.00280357	0.00292233	0.00367967	0.00290861
P		2.84608e-11	1.92116e-08	0.654068		3.83303e-13	6.61135e-12	0.186398		5.50839e-14	2.04671e-13	0.925102

## Sheet: PCR
	Cardiomyocytes mRNA
Fig 5E
GPX4	CTL	β-catenin siRNA	Sc-siRNA	pcDNA β-catenin	vector		β-actin	CTL	β-catenin siRNA	Sc-siRNA	pcDNA β-catenin	vector
Gray value	31.8735	16.6877	32.4506	47.8261	36.2134		Gray value	52.6762	53.6714	56.0095	45.2016	49.8498
Gray value	33.2917	18.0341	31.4205	39.9621	34.1894		Gray value	45.3864	45.1174	46.1629	42.7197	45.4773
Gray value	35.442	17.1051	33.308	57.692	33.837		Gray value	49.692	51.4022	45.3659	43.6268	46.0616
Gray value	34.0629	16.049	29.4685	50.1434	27.8601		Gray value	47.1748	58.1154	52.8811	47.3182	51.2517
Ratio	0.605084	0.310924	0.579376	1.05806	0.726451
Ratio	0.733517	0.399715	0.680643	0.93545	0.751791
Ratio	0.713234	0.332769	0.734207	1.3224	0.734602
Ratio	0.722058	0.276157	0.55726	1.05971	0.543594
Mean	0.693473	0.329891	0.637872	1.0939	0.68911
SD	0.0595083	0.05206	0.0837253	0.163066	0.0975837
SEM	0.0297541	0.02603	0.0418626	0.0815331	0.0487918
P		9.31669e-05	0.320565	0.00363948	0.94162
	0.872541	0.448358	0.835471	1.52574	1.04755
	1.05774	0.576395	0.981499	1.34893	1.0841
	1.0285	0.479859	1.05874	1.90692	1.05931
	1.04122	0.398223	0.803578	1.52811	0.783872
Mean	1	0.475709	0.919822	1.57743	0.993708

## Sheet: Dual luciferase reporter gene a
	Fig 5F
		CTL	pcDNA-β-catenin			CTL	pcDNA-β-catenin
	Luc(RLU)	3034	55361		Ren	55431	54245
	Luc	3363	60244		Ren	58634	61756
	Luc	3229	48454		Ren(RLU)	60121	60588
	Ratio	0.0547347	1.02057
	Ratio	0.0573558	0.975517
	Ratio	0.0537084	0.799729
	Mean	0.0552663	0.93194
	SD	0.00188093	0.116693
	SEM	0.00108595	0.0673727
	P		0.000201394
		0.990382	18.4665
		1.03781	17.6512
		0.97181	14.4705
	Mean	1	16.8627
